# Supplementary material for: Incidence, Management Experience and Characteristics of Patients with Giardiasis and Common Variable Immunodeficiency
Source: J Clin Med. 2022 Nov 27;11(23):7007. doi: 10.3390/jcm11237007 (PMC9740678; doi:10.3390/jcm11237007)
Supplement: Supplementary file 1 [file jcm-11-07007-s001.zip]

Archive with 3 entries (3 files):
- Suplementary Material S1.pdf
- Suplementary Material S2.pdf
- Suplementary Tables.pdf
